# Supplementary material for: Modulation of leg trajectory by transcranial magnetic stimulation during walking
Source: Sci Rep. 2025 Jul 1;15:21362. doi: 10.1038/s41598-025-05741-3 (PMC12215949; doi:10.1038/s41598-025-05741-3)
Supplement: Supplementary file 3 — Supplementary Information 3. [file 41598_2025_5741_MOESM3_ESM.xlsx]

## Sheet: Fig4
Panel 4A
Average excursion of the position of the toe in vertical plane
	1	2	3	4	5	6	7	8	9	10
Spont	56.151	66.9828	83.9456	75.7652	41.907	68.3086	39.3396	71.8457	53.4081	55.4277
bin1	70.5457	146.802	114.331	77.2483	43.968	115.546	59.8604	81.3069	57.2606	60.4476
bin2	72.4262	162.881	94.9873	82.5123	45.8175	121.671	63.453	79.8195	57.7364	70.8608
bin3	61.6987	88.5689	82.8134	84.8082	46.0165	92.2171	49.8439	77.3281	60.3657	60.6958
bin4	57.8592	69.6286	92.9904	78.4446	43.3202	44.5745	46.8945	75.3962	53.8569	57.8664
bin5	51.821	82.688	NaN	NaN	42.117	40.6752	40.7791	59.0853	53.3936	57.4044
Panel 4B
Average excursion of the position of the toe in lateral plane
	1	2	3	4	5	6	7	8	9	10
Spont	41.9485	25.1265	56.1655	50.2813	26.0214	52.0231	29.757	43.9254	44.0796	41.1426
bin1	61.5222	43.741	79.6422	42.1692	31.5257	77.4063	46.2532	58.6475	49.2439	64.6336
bin2	51.3236	54.7424	68.7548	46.2368	32.3476	60.1324	29.2522	46.8502	47.3942	59.6087
bin3	46.5947	30.1347	60.145	53.6708	25.3486	68.8265	28.0223	47.47	53.0131	45.6266
bin4	44.9604	19.6162	61.3659	51.7279	25.9088	31.184	30.8388	46.195	47.268	46.0146
bin5	51.1626	39.0517	NaN	NaN	24.5562	30.1739	30.7592	32.4985	28.5389	50.4625
Panel 4C
Average excursion of the position of the toe in sagittal plane
	1	2	3	4	5	6	7	8	9	10
Spont	407.672	407.192	562.378	513.634	377.061	427.875	358.419	516.006	480.973	439.648
bin1	440.352	379.304	622.397	518.806	378.159	488.957	356.043	531.787	502.203	442.615
bin2	423.182	386.443	577.11	515.454	378.141	444.261	356.758	509.802	495.301	467.163
bin3	388.91	397.367	556.994	498.523	373.096	452.504	332.87	508.865	483.84	428.685
bin4	388.348	408.235	582.105	501.957	382.351	377.169	362.663	516.244	457.842	444.661
bin5	419.113	412.237	NaN	NaN	371.921	356.029	363.321	488.75	420.686	438.869
Panel 4D
Average excursion of the position of the knee in vertical plan
	1	2	3	4	5	6	7	8	9	10
Spont	59.6241	59.124	52.5621	44.5437	47.9092	70.6588	53.4767	54.8139	53.0538	49.1274
bin1	87.0651	141.66	103.352	48.9851	50.6719	113.619	72.0605	81.3309	68.4617	65.4333
bin2	86.8216	157.92	99.4174	46.4722	49.5293	113.065	66.4934	64.5559	66.6315	64.5548
bin3	67.0846	91.7402	71.0371	43.8064	49.1724	94.5602	58.0587	55.7727	57.4367	50.2701
bin4	59.8751	59.5517	57.1125	47.8413	48.0908	56.6118	56.3893	53.0091	49.4899	49.799
bin5	58.5594	55.2765	NaN	NaN	47.6656	54.7197	55.2267	46.8378	63.0731	50.2837
Panel 4E
Average excursion of the position of the knee in lateral plane
	1	2	3	4	5	6	7	8	9	10
Spont	27.8149	48.5501	54.776	59.9771	39.3756	30.769	27.3122	32.5801	35.222	39.4128
bin1	31.9643	46.1199	49.6986	55.5594	37.7516	32.9522	25.5271	31.907	33.0108	43.8639
bin2	33.1128	48.268	48.3992	60.8045	39.8997	30.2612	22.1675	29.8638	34.2047	36.2672
bin3	30.7327	49.0321	52.4847	56.2173	43.3977	36.5886	26.3731	29.0971	33.9807	34.3618
bin4	26.518	48.4263	50.7102	65.0286	45.857	28.3076	29.5046	31.5638	36.2321	43.5183
bin5	27.3373	43.2945	NaN	NaN	44.1839	30.4406	29.0606	32.0101	39.6129	36.2373
Panel 4F
Average excursion of the position of the knee in sagittal plane
	1	2	3	4	5	6	7	8	9	10
Spont	231.143	232.64	234.721	228.833	193.042	259.498	216.708	254.185	239.232	193.547
bin1	268.17	282.593	284.074	236.61	192.528	306.128	224.623	277.917	250.634	209.284
bin2	260.135	307.875	291.234	229.506	194.522	294.871	226.406	265.322	257.636	209.411
bin3	248.442	266.379	254.461	218.473	191.984	293.073	213.229	257.211	243.645	202.68
bin4	231.846	234.582	243.996	231.738	194.936	223.17	220.831	249.322	233.056	205.976
bin5	237.338	216.408	NaN	NaN	191.02	211.646	217.178	232.176	228.272	197.573
Panel 4G
Average excursion of the position of the hip in vertical plane
	1	2	3	4	5	6	7	8	9	10
Spont	19.0461	16.3668	24.8198	17.991	12.858	17.1756	16.2176	16.0666	16.7693	26.5935
bin1	18.0697	15.8444	25.6652	19.1005	12.5832	17.1979	16.4153	16.3351	18.5195	31.1711
bin2	17.1299	17.0061	26.9254	17.8014	13.2357	16.4999	15.9754	15.3941	17.2683	29.0213
bin3	19.8122	18.4151	25.0487	17.0941	12.7498	18.8325	16.1887	16.8954	16.8731	28.4386
bin4	18.3186	17.8805	25.8655	18.0489	13.7247	16.618	16.7595	15.5882	16.2016	26.8774
bin5	18.4909	26.2944	NaN	NaN	11.6912	16.6963	16.3923	16.5309	18.1555	27.4989
Panel 4H
Average excursion of the position of the hip in lateral plane
	1	2	3	4	5	6	7	8	9	10
Spont	59.9439	97.8832	95.4932	76.3231	57.2308	52.3805	60.5894	65.1825	69.8176	77.156
bin1	64.6966	103.69	103.172	73.751	56.3412	46.7797	56.0519	68.5958	68.4397	68.6637
bin2	66.4844	109.013	95.6758	75.4834	58.5923	47.56	54.7592	66.9722	70.8169	78.6477
bin3	55.4248	103.224	97.8942	74.6843	61.926	48.6246	59.4313	63.836	69.3534	70.8286
bin4	56.9637	98.6732	92.7394	77.5062	58.4317	60.1785	59.0614	66.8289	68.5692	74.8253
bin5	52.6199	99.6442	NaN	NaN	60.8496	61.7056	64.142	71.093	81.4279	66.8264
Panel 4I
Average excursion of the position of the hip in sagittal plane
	1	2	3	4	5	6	7	8	9	10
Spont	40.2812	53.3542	77.5293	42.6226	31.2911	46.3782	35.0253	56.4274	50.3943	38.5757
bin1	44.7406	68.3923	111.091	42.0133	32.8962	55.1168	40.4485	64.265	50.0764	47.1926
bin2	49.4481	64.5383	84.2027	49.9833	27.6588	47.7497	35.6127	57.8142	49.448	43.8074
bin3	37.5903	52.1259	73.9061	51.4734	40.6857	59.2288	40.3243	63.2512	56.0534	36.633
bin4	37.2148	49.3458	85.6207	40.5694	30.9151	37.2486	35.5475	57.533	38.5428	39.423
bin5	32.7981	61.9772	NaN	NaN	31.8571	39.2891	41.2879	42.314	52.0413	35.6244

## Sheet: Fig 6
Panel 6A
Angular analysis of ankle in the sagittal plane
	1	2	3	4	5	6	7	8	9	10
Spont	9.88838	10.1841	40.6015	19.5702	9.39677	11.2905	8.37914	27.8025	21.2091	7.69554
bin1	9.58552	9.79594	54.3484	15.68	8.11267	11.9832	7.41411	28.4164	23.9048	9.01358
bin2	12.5599	8.02916	51.2875	20.1372	9.37396	17.2831	12.951	31.6874	32.2547	13.6989
bin3	12.2619	9.69348	44.2836	17.2104	8.9235	17.1992	9.94303	34.7253	31.1566	8.67464
bin4	9.62931	7.24052	47.453	16.2415	8.20932	9.76041	11.8832	26.5451	15.3683	9.87206
bin5	12.6708	13.1728	NaN	NaN	7.07454	7.3941	7.80677	26.796	16.7717	9.25071
Panel 6B
Angular analysis of knee in the sagittal plane
	1	2	3	4	5	6	7	8	9	10
Spont	42.7866	31.9736	45.3106	36.4639	31.4974	35.2908	24.851	34.403	38.8456	40.4423
bin1	42.5167	52.1224	42.8455	37.0002	31.3921	38.8897	25.9459	34.8396	37.4914	41.1197
bin2	39.3582	52.5387	45.7335	40.0167	31.9866	36.7821	23.8529	36.5505	42.5408	42.3201
bin3	35.8293	29.9585	41.1842	38.887	32.9222	41.0141	23.5518	34.1746	40.2404	39.1786
bin4	38.2426	27.6245	45.5766	39.7585	31.9598	26.8735	26.0933	35.0548	37.3076	41.7141
bin5	41.3805	29.5447	NaN	NaN	31.7767	24.583	24.9176	32.8007	44.0018	41.8016
Panel 6C
Angular analysis of hip in the sagittal plane
	1	2	3	4	5	6	7	8	9	10
Spont	18.4548	21.4527	17.9462	13.9619	12.5474	24.1917	18.5587	12.5461	18.8122	11.8001
bin1	26.0172	35.7261	29.64	17.4465	12.3413	32.5338	19.6312	18.2302	23.7548	15.1251
bin2	27.7775	40.1509	29.1959	15.0267	13.0209	31.0299	19.5449	14.799	24.1446	16.1935
bin3	22.478	29.4287	24.0741	13.4468	10.8651	32.004	18.6783	14.1149	21.6238	13.5664
bin4	20.093	21.5937	20.6015	16.4308	12.247	20.7198	19.5344	13.3026	18.6574	13.2016
bin5	19.6425	17.3274	NaN	NaN	13.2625	17.8488	18.2304	12.243	25.7004	12.4128

## Sheet: Fig 7
Panel 7A
Background EMG amplitudes before stimulation of the SOL
	1	2	3	4	5	6	7	8	9	10
iso	14.6464	10.1974	9.46128	6.78864	11.561	7.1719	15.5567	21.5841	17.5316	32.8704
bin1	35.8915	10.4016	21.7935	8.58291	12.8971	9.3853	15.1264	26.1701	17.78	20.6748
bin2	29.3694	10.1289	22.2466	8.61302	11.4914	15.3019	15.3222	24.1786	17.6822	23.1603
bin3	26.5967	10.2601	25.9887	8.02533	12.6451	8.15523	14.9661	22.4633	18.4543	22.9352
bin4	23.115	9.94614	13.8867	7.66636	12.6224	11.5754	15.7535	24.1199	23.2375	24.1138
bin5	31.4887	10.3678	NaN	NaN	11.2687	9.42602	15.6388	26.5185	13.0654	24.1281
Panel 7B
MEP amplitude of the SOL
	1	2	3	4	5	6	7	8	9	10
iso	37.8416	10.2963	53.744	55.4161	17.6563	29.6054	4.98997	27.3504	49.92	16.17
bin1	79.5887	41.6466	77.5479	84.2316	45.5547	28.4394	27.8853	69.0522	68.9002	65.4447
bin2	65.8455	62.9987	55.1314	73.3161	39.2102	34.1986	33.5893	60.6896	68.8131	67.7885
bin3	77.3618	65.1432	26.8286	63.5793	49.4583	30.2761	28.4668	64.923	69.9927	71.2169
bin4	72.0308	65.5321	58.1475	66.405	48.9019	27.0777	28.5522	80.4813	82.3818	72.9595
bin5	74.202	71.6064	NaN	NaN	43.9727	27.728	28.7598	83.143	70.7332	72.3528
Panel 7C
Background EMG amplitudes before stimulation of the TA
	1	2	3	4	5	6	7	8	9	10
iso	34.5578	20.9118	23.4159	31.8175	26.8037	8.72922	17.9486	11.3496	24.7303	15.3505
bin1	50.889	30.5689	40.0141	33.3029	47.3562	29.7991	62.0274	35.6613	44.3486	39.5412
bin2	49.9477	27.4387	58.3763	48.3097	43.1854	27.6065	55.1137	24.4804	43.7357	37.7376
bin3	39.4869	28.4721	20.5659	32.5548	54.5106	32.4823	63.1768	21.2415	50.8239	30.1811
bin4	50.7695	28.4085	17.2141	31.171	51.9266	44.3222	55.8255	22.6115	66.6591	39.3415
bin5	49.8306	21.0709	NaN	NaN	54.9265	28.0448	47.6212	35.1722	31.7241	45.4781
Panel 7D
MEP amplitude of the TA
	1	2	3	4	5	6	7	8	9	10
iso	47.6608	16.1435	64.1344	79.3752	29.6759	16.362	14.5235	17.8623	38.25	12.39
bin1	77.0195	80.0295	57.6466	79.4258	39.4927	55.9534	77.6289	68.2955	68.1119	60.6169
bin2	68.1511	75.6089	43.5015	73.9308	45.875	56.4499	71.1649	78.792	76.0468	68.3172
bin3	77.3944	70.1917	20.6201	69.7148	43.2199	65.3033	77.1621	63.2259	65.6167	76.3533
bin4	72.7579	71.2709	40.5526	72.9346	39.1904	53.4514	72.6486	67.0175	66.2936	63.7404
bin5	62.8387	62.4219	NaN	NaN	55.2176	54.9167	66.4425	59.2089	76.5454	75.711

## Sheet: Figure S1
Panel S1A
Angular analysis of ankle in the lateral plane
	1	2	3	4	5	6	7	8	9	10
Spont	16.0958	18.3775	4.18444	22.6601	9.75027	21.3276	25.5549	16.7563	17.8159	20.0174
bin1	17.4148	11.2761	4.7336	20.2937	10.2294	27.4505	31.3377	21.4914	17.916	22.2242
bin2	17.5944	14.2621	4.10726	24.5431	11.2386	29.9175	27.4081	19.266	14.8819	25.6912
bin3	16.5749	19.8933	4.55373	23.7608	10.5996	24.1028	22.9876	18.6137	15.6365	16.7286
bin4	17.8223	19.5059	5.35572	24.7623	9.94896	27.0656	27.5356	17.3083	13.9929	19.3897
bin5	22.7409	21.3703	NaN	NaN	10.1116	24.466	25.4654	18.3737	16.2069	20.3043
Panel S1B
Angular analysis of knee in the lateral plane
	1	2	3	4	5	6	7	8	9	10
Spont	21.2101	66.1143	30.9528	14.8102	12.7779	16.0311	14.3036	6.3849	25.8072	6.54658
bin1	22.9289	58.7846	33.875	10.5335	11.2229	19.8199	18.5943	8.63664	25.2912	7.84918
bin2	23.0763	63.2313	37.3623	13.0903	12.0013	20.2215	18.1038	7.44058	35.3154	7.80422
bin3	23.6494	62.4473	38.7706	13.0966	11.6182	21.3223	16.3764	6.67958	32.7548	6.44194
bin4	26.7433	63.5882	36.0479	13.1424	12.9292	18.2059	18.5457	6.48401	16.6729	5.87604
bin5	24.2144	58.0328	NaN	NaN	11.7123	14.6616	14.9301	7.38829	22.6017	6.7001
Panel S1C
Angular analysis of hip in the lateral plane
	1	2	3	4	5	6	7	8	9	10
Spont	30.5877	75.0593	22.1652	14.9302	8.7222	9.77592	5.64271	5.36534	20.445	2.98889
bin1	36.8612	51.6745	26.0933	13.9305	8.16841	16.9074	5.5987	5.62726	21.745	4.341
bin2	37.0633	45.6935	25.2929	14.2761	9.13101	15.7403	8.40558	6.46134	25.3485	4.38968
bin3	34.5429	61.0318	25.841	13.7867	8.33536	18.6887	10.1869	4.90904	25.368	2.74647
bin4	33.9122	74.8	24.5813	13.0257	8.7406	8.27967	7.5636	5.55127	13.1994	3.71508
bin5	41.728	75.9987	NaN	NaN	9.14312	7.2903	7.32841	7.3259	15.3838	3.54285

## Sheet: Figure S2
Panel S2A
Angular analysis of ankle in the vertical plane
	1	2	3	4	5	6	7	8	9	10
Spont	5.29354	1.81649	4.7241	5.76973	1.71026	6.34031	6.89595	10.2243	18.2505	4.94822
bin1	6.11241	0.97175	5.39515	4.85307	1.78035	8.55282	8.48619	13.0966	18.3543	5.55403
bin2	5.89636	1.26411	4.40897	6.32052	1.96607	8.8322	7.37646	11.779	15.349	6.62965
bin3	5.45484	1.88875	5.14757	5.95883	1.83394	7.52004	6.12296	11.7166	16.7545	4.06858
bin4	6.14186	1.97247	6.03984	6.13726	1.72683	7.27233	7.42047	10.6044	14.5142	4.72581
bin5	9.19749	2.1711	NaN	NaN	1.76308	6.57321	6.82547	10.8184	16.9367	5.01856
Panel S1B
Angular analysis of knee in the vertical plane
	1	2	3	4	5	6	7	8	9	10
Spont	10.9548	46.5398	27.3298	39.6295	15.8653	26.3194	28.7332	42.2353	37.9637	28.2146
bin1	14.9806	31.5696	29.8365	40.572	17.3985	29.759	31.8299	41.5234	34.4325	26.965
bin2	13.7208	27.341	30.0061	44.6604	16.7759	29.5117	30.9267	43.3513	42.853	29.5361
bin3	15.3892	41.0975	19.8957	41.1272	17.3608	29.0871	31.3019	40.3565	40.4032	26.8181
bin4	12.4886	44.4219	25.3432	40.8275	16.0023	32.1003	32.2563	41.7156	35.8469	27.2817
bin5	17.1089	43.2943	NaN	NaN	16.9106	30.004	30.3312	41.0815	31.2175	27.9978
Panel S1C
Angular analysis of hip in the vertical plane
	1	2	3	4	5	6	7	8	9	10
Spont	6.21429	7.24138	4.31665	2.4133	2.08432	6.2173	5.09079	6.62612	4.92367	5.99053
bin1	3.81118	6.22262	3.01004	2.29769	2.02648	5.87573	4.50012	6.49259	4.76089	4.87048
bin2	5.12583	6.50061	4.01708	2.85207	2.01512	7.34372	6.22647	6.30696	5.44421	4.43344
bin3	5.67051	6.95444	4.6732	2.54844	2.61643	9.08925	7.43304	6.86563	6.24797	6.19278
bin4	5.48316	7.03684	4.63016	1.88793	2.1822	5.9199	6.05065	7.27466	5.04873	6.13501
bin5	6.0995	5.25119	NaN	NaN	1.96054	5.61286	5.78844	7.36606	5.145	6.13102
